# Supplementary material for: The Use of Triaxial Accelerometers and Machine Learning Algorithms for Behavioural Identification in Domestic Cats (Felis catus): A Validation Study
Source: Sensors (Basel). 2023 Aug 14;23(16):7165. doi: 10.3390/s23167165 (PMC10458840; doi:10.3390/s23167165)
Supplement: Supplementary file 1 [file sensors-23-07165-s001.zip]

Archive with 6 entries (5 files):
- sensors-2506955-supplementary/
- sensors-2506955-supplementary/S1 - Confusion Matrices.pdf
- sensors-2506955-supplementary/S2 - Accuracy of models.pdf
- sensors-2506955-supplementary/S3 - Precision of models.pdf
- sensors-2506955-supplementary/S4 - Sensitivity of models.pdf
- sensors-2506955-supplementary/S5 - Specificity of models.pdf
